# Supplementary material for: Potentiation of a Porous Silicon Therapeutic Vaccine in Colorectal Cancer via Oxaliplatin-Mediated Regulation of Myeloid-Driven Immunosuppression
Source: J Funct Biomater. 2026 Apr 10;17(4):185. doi: 10.3390/jfb17040185 (PMC13117512; doi:10.3390/jfb17040185)
Supplement: Supplementary file 1 [file jfb-17-00185-s001.zip]

Archive with 1 entries (1 files):
- jfb-4185834-supplementary.pdf
